# Supplementary material for: ABO Blood Groups, RhD Factor and Their Association with Subclinical Atherosclerosis Assessed by Carotid Ultrasonography
Source: J Clin Med. 2024 Feb 27;13(5):1333. doi: 10.3390/jcm13051333 (PMC10931791; doi:10.3390/jcm13051333)
Supplement: Supplementary file 1 [file jcm-13-01333-s001.zip]

Archive with 1 entries (1 files):
- jcm-2863162-supplementary.pdf
